# Supplementary material for: Comparative analysis of serum and saliva samples using Raman spectroscopy: a high-throughput investigation in patients with polycystic ovary syndrome and periodontitis
Source: BMC Womens Health. 2023 Oct 4;23:522. doi: 10.1186/s12905-023-02663-y (PMC10552415; doi:10.1186/s12905-023-02663-y)
Supplement: Supplementary file 8 — Additional file 8: Table S5. Spearman correlation analysis of hormonal, inflammatory and periodontal indicators, and proteins and lipids Raman spectra in serum samples. [file 12905_2023_2663_MOESM8_ESM.xlsx]

## Sheet: Sheet1
Table S5. Spearman correlation analysis of hormonal, inflammatory and periodontal indicators, and proteins and lipids Raman spectra in serum samples
H-H	T	FSH	LH	LH/FSH	PRL	E2	P	IL-6	IL-17A	MMP-8	FMPS	BOP	PD	protein
FSH	-0.18
LH	-.492*	0.23
LH/FSH	-0.39	-0.26	.775**
PRL	-0.02	.490*	0.43	0.22
E2	0.18	-0.36	0.07	0.39	-0.12
P	0.18	.580*	-0.06	-0.19	.715**	-0.22
IL-6	-0.39	0.44	0.01	-0.04	0.25	-0.26	0.21
IL-17A	0.25	-0.12	-0.08	-0.06	0.22	0.12	0.35	-0.39
MMP-8	0.22	-0.21	0.16	0.12	-0.26	0.12	-0.12	-.542*	0.34
FMPS	-0.15	0.04	-0.25	-0.16	-0.2	-0.25	0.23	-0.06	-0.15	0.08
BOP	-0.32	-0.06	0.04	0.16	-0.33	-0.01	-0.33	-0.01	-0.28	0	0.42
PD	-0.23	-0.09	-0.07	0.21	-0.26	0.22	-0.25	0.2	-0.45	-0.29	0.26	.748**
protein	0.05	-0.29	-0.32	-0.38	-.510*	-0.08	-.585*	-0.44	-0.12	0.05	-0.03	0.41	0.21
lipid	-0.05	0.01	-0.28	-0.28	-0.19	0.14	-0.06	-0.11	-0.13	0.12	-0.03	0.01	0.01	0.36
PC-H	T	FSH	LH	LH/FSH	PRL	E2	P	IL-6	IL-17A	MMP-8	FMPS	BOP	PD	protein
FSH	0.1
LH	0.2	-0.5
LH/FSH	0.2	-0.5	1.000**
PRL	0.1	0.8	0.1	0.1
E2	0.6	-0.3	.900*	.900*	0.2
P	-0.1	-1.000**	0.5	0.5	-0.8	0.3
IL-6	-0.3	0.1	-0.3	-0.3	-0.1	-0.4	-0.1
IL-17A	0.6	0.3	0.6	0.6	0.7	0.8	-0.3	-0.5
MMP-8	.900*	0.2	-0.1	-0.1	0	0.3	-0.2	0.1	0.3
FMPS	0.6	0	0.5	0.5	0.3	0.7	0	-.900*	0.8	0.2
BOP	-0.6	0	-0.5	-0.5	-0.3	-0.7	0	.900*	-0.8	-0.2	-1.000**
PD	-0.6	0	-0.5	-0.5	-0.3	-0.7	0	.900*	-0.8	-0.2	-1.000**	1.000**
protein	-0.1	-0.2	0.1	0.1	-0.2	0	0.2	.900*	-0.3	0.2	-0.7	0.7	0.7
lipid	0.3	0.4	0.3	0.3	0.6	0.4	-0.4	0.5	0.5	0.4	-0.1	0.1	0.1	0.6
H-Perio	T	FSH	LH	LH/FSH	PRL	E2	P	IL-6	IL-17A	MMP-8	FMPS	BOP	PD	protein
FSH	0.12
LH	0.25	.504**
LH/FSH	0.11	0.01	.740**
PRL	0.08	-.317*	-0.19	0
E2	-0.1	-0.27	-0.19	0.1	0.13
P	-0.09	-.402**	-.337*	-0.02	.518**	.415**
IL-6	-0.06	0.05	-.422**	-.572**	-0.16	-0.02	-0.15
IL-17A	-0.07	-0.16	-0.01	0.21	.375*	0.26	.528**	-0.29
MMP-8	-0.1	0.12	0.19	0.3	0.17	0.18	.404**	-.390**	.617**
FMPS	-0.24	0.1	-0.21	-0.3	-0.02	0.07	-0.15	.313*	-0.12	-0.1
BOP	-0.14	0.24	-0.02	-0.15	-0.09	-0.04	-0.2	0.16	-0.13	-0.17	.504**
PD	-0.23	0.28	0.08	0.06	-0.01	0.02	-0.12	0.02	0.14	0.22	.353*	.424**
protein	0.2	0.22	0.09	-0.19	0.05	-0.28	-0.16	0.08	0	-0.04	0.18	0.02	-0.22
lipid	-.311*	-0.13	-0.24	-0.26	0.15	-0.02	0.3	0.01	0.15	0.21	0.07	-0.17	-0.03	0.12
PC-Perio	T	FSH	LH	LH/FSH	PRL	E2	P	IL-6	IL-17A	MMP-8	FMPS	BOP	PD	protein
FSH	-0.1
LH	0.2	0.11
LH/FSH	0.19	-0.05	.872**
PRL	0.04	0.13	-0.22	-0.25
E2	0.18	-0.34	-0.13	0.07	-0.09
P	-0.03	-0.07	-0.33	-0.09	0.26	0.19
IL-6	-.414*	-0.12	-0.05	-0.02	-0.22	-0.19	-0.2
IL-17A	0.41	-0.21	-0.28	-0.2	0	0.13	-0.03	-.645**
MMP-8	0.26	0.21	0	-0.21	-0.03	-0.32	-0.23	0.06	-0.01
FMPS	-0.34	0.12	0.13	0.03	-0.14	-0.07	0.22	0.08	-.469*	-0.01
BOP	-0.18	0.19	-0.04	-0.09	0.07	-0.24	0.31	0.13	-.414*	.462*	.674**
PD	-0.13	0.17	0.03	-0.11	-0.02	-0.2	0.19	0.04	-0.16	.538**	0.32	.661**
protein	-0.13	0.37	0.21	0.08	-0.35	-0.13	-0.04	0.35	-.561**	0.18	0.37	0.28	.451*
lipid	-0.26	0.34	0.18	0.18	-0.31	-0.1	-0.08	0.17	-0.09	0.1	-0.08	0.02	0.3	.450*
Data were presented as Spearman's correlation index.
*：p<0.05；**：p<0.01

## Sheet: Sheet2
	T	FSH	LH	LH/FSH	PRL	E2	P	IL-6	IL-17A	MMP-8	TNF-α	FMPS	BOP	PD	protein
H-H
protein	0.05	-0.29	-0.32	-0.38	-.510*	-0.08	-.585*	-0.44	-0.12	0.05	0.2	-0.03	0.41	0.21	1
lipid	-0.05	0.01	-0.28	-0.28	-0.19	0.14	-0.06	-0.11	-0.13	0.12	0.02	-0.03	0.01	0.01	0.36
PC-H
protein	-0.1	-0.2	0.1	0.1	-0.2	0	0.2	.900*	-0.3	0.2	-0.2	-0.7	0.7	0.7	1
lipid	0.3	0.4	0.3	0.3	0.6	0.4	-0.4	0.5	0.5	0.4	0	-0.1	0.1	0.1	0.6
H-Perio
protein	0.2	0.22	0.09	-0.19	0.05	-0.28	-0.16	0.08	0	-0.04	0.12	0.18	0.02	-0.22	1
lipid	-.311*	-0.13	-0.24	-0.26	0.15	-0.02	0.3	0.01	0.15	0.21	0.3	0.07	-0.17	-0.03	0.12
PC-Perio
protein	-0.13	0.37	0.21	0.08	-0.35	-0.13	-0.04	0.35	-.561**	0.18	0.19	0.37	0.28	.451*	1
lipid	-0.26	0.34	0.18	0.18	-0.31	-0.1	-0.08	0.17	-0.09	0.1	0.13	-0.08	0.02	0.3	.450*
